# Supplementary material for: Spread of dual-class drug-resistant Mycoplasma genitalium in Tokyo, Japan, 2023–2025
Source: Antimicrob Agents Chemother. 2025 Dec 30;70(2):e01367-25. doi: 10.1128/aac.01367-25 (PMC12888857; doi:10.1128/aac.01367-25)
Supplement: Table S2 — Subgroup analysis of the frequency of drug resistance-associated mutations in 142 clinical samples. [file aac.01367-25-s0002.xlsx]

## Sheet: Sheet1
Supplementary Table S2. Subgroup analysis of the frequency of drug resistance-associated mutations in 142 clinical samples.
Gene	DNA change	Amino acid change	Total (n = 142)	Sex			Age			Symptoms			Use of commercial sex workers			Working as a commercial sex worker			Sexual activity with anonymous partners			Sexual activity with a regular partner
				Male (n = 111)	Female (n = 31)	p-value	<30 years (n = 77)	≥30 years (n = 65)	p-value	Yes (n = 131)	No (n = 11)	p-value	Yes (n = 31)	No (n = 84)	p-value	Yes (n = 11)	No (n = 104)	p-value	Yes (n = 38)	No (n = 52)	p-value	Yes (n = 64)	No (n = 33)	p-value
			No. (%)	No. (%)	No. (%)		No. (%)	No. (%)		No. (%)	No. (%)		No. (%)	No. (%)		No. (%)	No. (%)		No. (%)	No. (%)		No. (%)	No. (%)
23S rRNA	Mutation	NA	134 (94.3)	107 (96.4)	27 (87.1)	NA	71 (92.2)	63 (96.9)	NA	123 (94.0)	11 (100.0)	NA	30 (96.8)	79 (94.0)	NA	11 (100.0)	98 (94.2)	NA	37 (97.4)	47 (90.4)	NA	59 (92.2)	30 (90.9)	NA
	A2058T	NA	11 (7.7)	11 (9.9)	0 (0.0)	0.121689	7 (9.1)	4 (6.2)	0.549558	9 (6.9)	2 (18.2)	0.203937	1 (3.2)	6 (7.1)	0.672352	1 (9.1)	6 (5.8)	0.515145	1 (2.6)	3 (5.8)	0.635183	3 (4.7)	1 (3.0)	1
	A2058G	NA	29 (20.4)	22 (19.8)	7 (22.6)	0.599307	16 (20.8)	13 (20.0)	1	27 (20.6)	2 (18.2)	1	6 (19.4)	18 (21.4)	0.790962	2 (18.2)	22 (21.2)	1	13 (34.2)	6 (11.5)	0.0170353	9 (14.1)	10 (30.3)	0.0546958
	A2059G	NA	94 (66.2)	74 (66.7)	20 (64.5)	1	48 (62.3)	46 (70.8)	0.29297	87 (66.4)	7 (63.6)	1	23 (74.2)	55 (65.5)	0.511576	8 (72.7)	70 (67.3)	0.745063	23 (60.5)	38 (73.1)	0.255963	47 (73.4)	19 (57.6)	0.243895
	WT	NA	8 (5.6)	4 (3.6)	4 (12.9)	0.0688452	6 (7.8)	2 (3.1)	0.289434	8 (6.1)	0 (0.0)	0.601561	1 (3.2)	5 (6.0)	1	0 (0.0)	6 (5.8)	1	1 (2.6)	5 (9.6)	1	5 (7.8)	1 (3.0)	1
parC	Mutation	Mutation	133 (93.7)	105 (94.6)	28 (90.3)	NA	70 (90.9)	63 (96.9)	NA	122 (93.1)	11 (100.0)	NA	30 (96.8)	80 (95.2)	NA	10 (90.9)	100 (96.2)	NA	35 (92.1)	50 (96.2)	NA	62 (96.9)	28 (84.8)	NA
	G244A	D82N	1 (0.7)	1 (0.9)	0 (0.0)	1	0 (0.0)	1 (1.5)	0.457746	1 (0.8)	0 (0.0)	1	0 (0.0)	1 (1.2)	1	0 (0.0)	1 (1.0)	1	0 (0.0)	0 (0.0)	1	0 (0.0)	0 (0.0)	1
	A247C	S83R	2 (1.4)	2 (1.8)	0 (0.0)	1	0 (0.0)	2 (3.1)	0.207771	2 (1.5)	0 (0.0)	1	1 (3.2)	1 (1.2)	0.468192	1 (9.1)	1 (1.0)	0.182914	0 (0.0)	0 (0.0)	1	0 (0.0)	0 (0.0)	1
	T249A	S83R	2 (1.4)	1 (0.9)	1 (3.2)	0.390171	0 (0.0)	2 (3.1)	0.207771	2 (1.5)	0 (0.0)	1	0 (0.0)	2 (2.4)	1	0 (0.0)	2 (1.9)	1	0 (0.0)	2 (3.8)	0.506617	2 (3.1)	0 (0.0)	1
	G248A	S83N	20 (14.1)	13 (11.7)	7 (22.6)	0.14608	10 (13.0)	10 (15.4)	0.809616	18 (13.7)	2 (18.2)	0.65418	5 (16.1)	12 (14.3)	0.774283	1 (9.1)	16 (15.4)	1	6 (15.8)	7 (13.5)	0.770151	7 (10.9)	6 (18.2)	0.34107
	G248T	S83I	93 (65.5)	77 (69.4)	16 (51.6)	0.0871016	50 (64.9)	43 (66.2)	1	86 (65.6)	7 (63.6)	1	21 (67.7)	56 (66.7)	1	6 (54.5)	71 (68.3)	0.501039	23 (60.5)	38 (73.1)	0.255963	47 (73.4)	19 (57.6)	0.243895
	G259A	D87N	7 (4.9)	4 (3.6)	3 (9.7)	0.176189	4 (5.2)	3 (4.6)	1	7 (5.3)	0 (0.0)	1	2 (6.5)	3 (3.6)	0.610268	1 (9.1)	4 (3.8)	0.400803	3 (7.9)	1 (1.9)	0.306518	2 (3.1)	2 (6.1)	0.594294
	G259T	D87Y	6 (4.2)	6 (5.4)	0 (0.0)	0.339458	4 (5.2)	2 (3.1)	0.687695	4 (3.1)	2 (18.2)	0.0691722	1 (3.2)	3 (3.6)	1	1 (9.1)	3 (2.9)	0.334891	1 (2.6)	2 (3.8)	1	2 (3.1)	1 (3.0)	1
	G259C	D87H	1 (0.7)	1 (0.9)	0 (0.0)	1	1 (1.3)	0 (0.0)	1	1 (0.8)	0 (0.0)	1	0 (0.0)	1 (1.2)	1	0 (0.0)	1 (1.0)	1	1 (2.6)	0 (0.0)	0.422222	1 (1.6)	0 (0.0)	1
	A260G	D87G	1 (0.7)	0 (0.0)	1 (3.2)	0.21831	1 (1.3)	0 (0.0)	1	1 (0.8)	0 (0.0)	1	0 (0.0)	1 (1.2)	1	0 (0.0)	1 (1.0)	1	1 (2.6)	0 (0.0)	0.422222	1 (1.6)	0 (0.0)	1
	WT	WT	9 (6.3)	6 (5.4)	3 (9.7)	0.409704	7 (9.1)	2 (3.1)	0.179984	9 (6.9)	0 (0.0)	1	1 (3.2)	4 (4.8)	1	1 (9.1)	4 (3.8)	0.400803	3 (7.9)	2 (3.8)	0.646495	2 (3.1)	3 (9.1)	0.325681
gyrA	Mutation	Mutation	32 (22.5)	26 (23.4)	6 (19.4)	NA	15 (19.5)	17 (26.2)	NA	28 (21.4)	4 (36.4)	NA	9 (29.0)	18 (21.4)	NA	3 (27.3)	24 (23.1)	NA	4 (10.5)	16 (30.8)	NA	15 (23.4)	8 (24.2)	NA
	G277T	G93C	2 (1.4)	2 (1.8)	0 (0.0)	1	0 (0.0)	2 (3.1)	0.207771	2 (1.5)	0 (0.0)	1	2 (6.5)	0 (0.0)	0.0709382	0 (0.0)	2 (1.9)	1	0 (0.0)	0 (0.0)	1	0 (0.0)	0 (0.0)	1
	A283G	M95V	5 (3.5)	5 (4.5)	0 (0.0)	0.585649	2 (2.6)	3 (4.6)	0.66043	4 (3.1)	1 (9.1)	0.335816	2 (6.5)	3 (3.6)	0.610268	0 (0.0)	5 (4.8)	1	1 (2.6)	2 (3.8)	1	1 (1.6)	2 (6.1)	0.24748
	G285A	M95I	16 (11.3)	12 (10.8)	4 (12.9)	0.751418	11 (14.3)	5 (7.7)	0.289213	13 (9.9)	3 (27.3)	0.110475	3 (9.7)	10 (11.9)	1	2 (18.2)	11 (10.6)	0.610818	2 (5.3)	9 (17.3)	0.109859	9 (14.1)	4 (12.1)	1
	G285T	M95I	4 (2.8)	3 (2.7)	1 (3.2)	1	1 (1.3)	3 (4.6)	0.332235	4 (3.1)	0 (0.0)	1	1 (3.2)	2 (2.4)	1	1 (9.1)	2 (1.9)	0.262453	1 (2.6)	2 (3.8)	1	2 (3.1)	1 (3.0)	1
	G295A	D99N	5 (3.5)	4 (3.6)	1 (3.2)	1	1 (1.3)	4 (6.2)	0.178877	5 (3.8)	0 (0.0)	1	1 (3.2)	3 (3.6)	1	0 (0.0)	4 (3.8)	1	0 (0.0)	3 (5.8)	0.259925	3 (4.7)	1 (3.0)	1
	WT	WT	110 (77.5)	85 (76.6)	25 (80.6)	0.638055	62 (80.5)	48 (73.9)	0.839086	103 (78.6)	7 (63.6)	0.255763	22 (71.0)	66 (78.6)	0.473351	8 (72.7)	80 (76.9)	0.72751	34 (89.5)	36 (69.2)	0.122364	49 (76.6)	23 (69.7)	1
Values in red indicate p-value < 0.05. NA, not applicable; WT, wild-type. Mixed infections of WT and drug resistance-associated mutations were counted as drug resistance-associated mutations.
