# Supplementary material for: Spread of dual-class drug-resistant Mycoplasma genitalium in Tokyo, Japan, 2023–2025
Source: Antimicrob Agents Chemother. 2025 Dec 30;70(2):e01367-25. doi: 10.1128/aac.01367-25 (PMC12888857; doi:10.1128/aac.01367-25)
Supplement: Table S4 — Results of mgpB-MG309 typing in this study. [file aac.01367-25-s0004.xlsx]

## Sheet: Sheet1
Supplementary Table S4. Results of mgpB-MG309 typing in this study.
No. of samples	mgpB-MG309 typing					23S rRNA				parC									gyrA
	mgpB allele	MG309 allele	ST	Remarks	Cluster	DNA change				DNA change									DNA change
						Wild-type	2058T	2058G	2059G	Wild-type	G244A	A247C	G248A	G248T	T249A	G259A	G259T	G259C	Wild-type	G277T	A283G	G285A	G285T	G295A
										Amino acid change									Amino acid change
										Wild-type	D82N	S83R	S83N	S83I	S83R	D87N	D87Y	D87H	Wild-type	G93C	M95V	M95I	M95I	D99N
3	2	3	1	0	A	0	0	3	0	1	0	0	0	0	0	0	2	0	2	0	0	1	0	0
1	2	6	29	0	A	0	0	1	0	0	0	0	0	0	0	0	1	0	1	0	0	0	0	0
1	2	11	347	0	A	0	0	0	1	0	0	0	0	1	0	0	0	0	1	0	0	0	0	0
2	2	37	97	0	A	0	0	0	2	0	0	2	0	0	0	0	0	0	2	0	0	0	0	0
2	3	22	66	0	B	0	0	0	2	0	0	0	0	0	2	0	0	0	0	0	0	0	0	2
3	3	23	55	0	B	0	2	0	1	2	0	0	0	0	0	0	1	0	3	0	0	0	0	0
2	4	23	81	0	B	2	0	0	0	2	0	0	0	0	0	0	0	0	2	0	0	0	0	0
1	4	38	581	Novel ST	B	0	1	0	0	1	0	0	0	0	0	0	0	0	1	0	0	0	0	0
4	7	3	69	0	B	0	4	0	0	0	0	0	3	1	0	0	0	0	4	0	0	0	0	0
11	7	4	78	0	B	2	4	1	4	0	0	0	5	5	0	1	0	0	9	0	1	1	0	0
5	7	6	16	0	B	0	4	0	1	0	1	0	2	1	0	0	1	0	5	0	0	0	0	0
3	7	8	155	0	B	0	2	0	1	0	0	0	2	1	0	0	0	0	3	0	0	0	0	0
2	7	11	68	0	B	0	2	0	0	0	0	0	2	0	0	0	0	0	2	0	0	0	0	0
1	7	57	588	Novel ST	B	0	1	0	0	0	0	0	1	0	0	0	0	0	1	0	0	0	0	0
1	7	75	255	0	B	0	0	0	1	0	0	0	0	1	0	0	0	0	1	0	0	0	0	0
1	7	88	585	Novel ST	B	0	1	0	0	0	0	0	0	0	0	1	0	0	1	0	0	0	0	0
1	8	8	600	Novel ST	A	0	0	0	1	0	0	0	0	0	0	1	0	0	1	0	0	0	0	0
1	23	23	605	Novel ST	A	0	0	1	0	1	0	0	0	0	0	0	0	0	1	0	0	0	0	0
1	24	4	606	Novel ST	A	0	0	0	1	0	0	0	0	1	0	0	0	0	0	0	0	0	0	0
1	66	3	607	Novel ST	A	0	0	1	0	1	0	0	0	0	0	0	0	0	1	0	0	0	0	0
3	79	4	209	0	A	0	0	0	3	0	0	0	0	3	0	0	0	0	1	0	0	2	0	0
2	79	6	608	Novel ST	A	0	1	0	1	0	0	0	0	2	0	0	0	0	2	0	0	0	0	0
1	79	12	609	Novel ST	A	0	0	0	1	0	0	0	0	1	0	0	0	0	1	0	0	0	0	0
1	79	17	610	Novel ST	A	0	0	0	1	0	0	0	0	1	0	0	0	0	1	0	0	0	0	0
1	79	51	611	Novel ST	A	0	0	0	1	0	0	0	0	1	0	0	0	0	0	0	0	0	0	1
2	137	6	612	Novel ST	B	0	0	0	2	0	0	0	0	2	0	0	0	0	2	0	0	0	0	0
1	138	8	613	Novel ST	B	0	0	0	1	0	0	0	0	1	0	0	0	0	1	0	0	0	0	0
2	140	3	27	0	A	0	0	2	0	0	0	0	0	2	0	0	0	0	2	0	0	0	0	0
2	140	6	561	Novel ST	A	0	1	1	0	0	0	0	0	2	0	0	0	0	2	0	0	0	0	0
1	145	5	614	Novel ST	B	0	0	0	1	0	0	0	0	1	0	0	0	0	1	0	0	0	0	0
4	161	3	368	0	B	0	0	0	4	0	0	0	0	4	0	0	0	0	3	0	0	1	0	0
7	161	4	441	0	B	0	0	0	7	0	0	0	0	7	0	0	0	0	5	0	0	2	0	0
8	161	6	199	0	B	0	0	0	8	0	0	0	0	8	0	0	0	0	7	0	1	0	0	0
2	161	7	615	Novel ST	B	0	0	0	2	0	0	0	0	2	0	0	0	0	1	0	1	0	0	0
4	161	8	596	Novel ST	B	0	0	0	4	0	0	0	0	4	0	0	0	0	2	0	0	1	0	0
3	161	11	616	Novel ST	B	0	1	0	2	0	0	0	0	2	0	1	0	0	2	0	0	0	0	0
1	161	12	617	Novel ST	B	0	0	0	1	0	0	0	0	1	0	0	0	0	1	0	0	0	0	0
5	161	13	549	0	B	0	1	0	4	0	0	0	1	3	0	0	1	0	4	0	0	1	0	0
1	161	17	618	Novel ST	B	0	0	0	1	0	0	0	0	1	0	0	0	0	1	0	0	0	0	0
1	161	22	619	Novel ST	B	0	0	0	1	0	0	0	0	1	0	0	0	0	0	0	0	1	0	0
1	161	89	620	Novel ST	B	0	0	0	1	0	0	0	0	1	0	0	0	0	1	0	0	0	0	0
1	161	136	640	Novel ST	B	0	0	0	1	0	0	0	0	1	0	0	0	0	0	0	0	1	0	0
1	184	3	548	0	B	0	0	0	1	0	0	0	0	1	0	0	0	0	1	0	0	0	0	0
3	184	4	622	Novel ST	B	0	0	0	3	0	0	0	0	3	0	0	0	0	1	0	0	1	0	1
1	184	6	623	Novel ST	B	0	0	0	1	0	0	0	0	1	0	0	0	0	1	0	0	0	0	0
3	184	8	624	Novel ST	B	0	0	1	2	0	0	0	0	3	0	0	0	0	2	0	0	1	0	0
1	184	11	625	Novel ST	B	0	0	0	1	0	0	0	0	1	0	0	0	0	1	0	0	0	0	0
1	184	22	626	Novel ST	B	0	0	0	1	0	0	0	0	1	0	0	0	0	1	0	0	0	0	0
1	191	89	621	Novel ST	B	0	0	0	1	0	0	0	1	0	0	0	0	0	1	0	0	0	0	0
1	241	4	315	0	B	0	0	0	1	0	0	0	1	0	0	0	0	0	1	0	0	0	0	0
1	241	6	639	Novel ST	B	0	0	0	1	0	0	0	0	1	0	0	0	0	0	0	0	0	1	0
2	387	6	627	Novel ST	B	1	0	0	1	0	0	0	1	1	0	0	0	0	1	0	1	0	0	0
1	388	3	628	Novel ST	B	0	0	0	1	0	0	0	0	1	0	0	0	0	1	0	0	0	0	0
1	389	53	629	Novel ST	B	0	0	0	1	0	0	0	0	1	0	0	0	0	1	0	0	0	0	0
1	390	4	630	Novel ST	B	0	0	0	1	0	0	0	0	1	0	0	0	0	1	0	0	0	0	0
1	391	3	631	Novel ST	B	0	0	0	1	0	0	0	0	1	0	0	0	0	0	0	1	0	0	0
1	393	6	633	Novel ST	B	0	0	0	1	0	0	0	0	1	0	0	0	0	1	0	0	0	0	0
1	394	17	635	Novel ST	B	0	0	0	1	0	0	0	0	1	0	0	0	0	1	0	0	0	0	0
2	395	16	636	Novel ST	A	0	0	0	2	0	0	0	0	0	0	2	0	0	1	1	0	0	0	0
1	397	3	637	Novel ST	A	0	1	0	0	0	0	0	0	0	0	1	0	0	1	0	0	0	0	0
1	398	14	638	Novel ST	A	0	1	0	0	0	0	0	0	0	0	0	0	1	1	0	0	0	0	0
For drug resistance-associated genes, if both wild-type and mutant types were detected, the isolate was counted as a mutant. ST, sequence type.
